# Supplementary material for: Facile synthesis of AIEgens with wide color tunability for cellular imaging and therapy
Source: Chem Sci. 2019 Feb 22;10(12):3494–501. doi: 10.1039/c8sc05805a (PMC6432335; doi:10.1039/c8sc05805a)
Supplement: Supplementary file 2 [file SC-010-C8SC05805A-s002.cif]

# Electronic Supplementary Material (ESI) for Chemical Science.
# This journal is © The Royal Society of Chemistry 2019

####################################################################### 
# 
# This file contains crystal structure data downloaded from the 
# Cambridge Structural Database (CSD) hosted by the Cambridge 
# Crystallographic Data Centre (CCDC).
# 
# Full information about CCDC data access policies and citation 
# guidelines are available at http://www.ccdc.cam.ac.uk/access/V1 
# 
# Audit and citation data items may have been added by the CCDC. 
# Please retain this information to preserve the provenance of 
# this file and to allow appropriate attribution of the data. 
# 
#######################################################################

data_dw17cult
_database_code_depnum_ccdc_archive 'CCDC 1886931'
loop_
_audit_author_name
_audit_author_address
XRD
;Shenzhen University
China
;
_audit_update_record             
;
2018-12-22 deposited with the CCDC.	2019-02-19 downloaded from the CCDC.
;
_audit_creation_date             2017-12-11
_audit_creation_method           
;
Olex2 1.2
(compiled 2017.08.10 svn.r3458 for OlexSys, GUI svn.r5381)
;
_shelx_SHELXL_version_number     2014/7
_chemical_name_common            ?
_chemical_name_systematic        
;
 ? 
;
_chemical_formula_moiety         'C23 H17 N O S'
_chemical_formula_sum            'C23 H17 N O S'
_chemical_formula_weight         355.43
_chemical_melting_point          ?
_chemical_oxdiff_formula         'C40 H38 Cl2 N O'
loop_
_atom_type_symbol
_atom_type_description
_atom_type_scat_dispersion_real
_atom_type_scat_dispersion_imag
_atom_type_scat_source
C C 0.0181 0.0091 'International Tables Vol C Tables 4.2.6.8 and 6.1.1.4'
H H 0.0000 0.0000 'International Tables Vol C Tables 4.2.6.8 and 6.1.1.4'
N N 0.0311 0.0180 'International Tables Vol C Tables 4.2.6.8 and 6.1.1.4'
O O 0.0492 0.0322 'International Tables Vol C Tables 4.2.6.8 and 6.1.1.4'
S S 0.3331 0.5567 'International Tables Vol C Tables 4.2.6.8 and 6.1.1.4'

_shelx_space_group_comment       
;
The symmetry employed for this shelxl refinement is uniquely defined
by the following loop, which should always be used as a source of
symmetry information in preference to the above space-group names.
They are only intended as comments.
;
_space_group_crystal_system      monoclinic
_space_group_IT_number           14
_space_group_name_H-M_alt        'P 1 21/c 1'
_space_group_name_Hall           '-P 2ybc'
loop_
_space_group_symop_operation_xyz
'x, y, z'
'-x, y+1/2, -z+1/2'
'-x, -y, -z'
'x, -y-1/2, z-1/2'

_cell_length_a                   19.92637(17)
_cell_length_b                   6.63771(5)
_cell_length_c                   13.28322(11)
_cell_angle_alpha                90
_cell_angle_beta                 96.4721(8)
_cell_angle_gamma                90
_cell_volume                     1745.71(2)
_cell_formula_units_Z            4
_cell_measurement_reflns_used    6632
_cell_measurement_temperature    100.00(10)
_cell_measurement_theta_max      75.4890
_cell_measurement_theta_min      4.2290
_shelx_estimated_absorpt_T_max   0.966
_shelx_estimated_absorpt_T_min   0.545
_exptl_absorpt_coefficient_mu    1.724
_exptl_absorpt_correction_T_max  1.00000
_exptl_absorpt_correction_T_min  0.46001
_exptl_absorpt_correction_type   multi-scan
_exptl_absorpt_process_details   
;
CrysAlisPro 1.171.38.46 (Rigaku Oxford Diffraction, 2015)
Empirical absorption correction using spherical harmonics,
 implemented in SCALE3 ABSPACK scaling algorithm.
;
_exptl_absorpt_special_details   ?
_exptl_crystal_colour            yellow
_exptl_crystal_colour_primary    yellow
_exptl_crystal_density_diffrn    1.352
_exptl_crystal_density_meas      ?
_exptl_crystal_density_method    'not measured'
_exptl_crystal_description       needle
_exptl_crystal_F_000             744
_exptl_crystal_size_max          0.4
_exptl_crystal_size_mid          0.04
_exptl_crystal_size_min          0.02
_exptl_special_details           
;
 ? 
;
_exptl_transmission_factor_max   ?
_exptl_transmission_factor_min   ?
_diffrn_reflns_av_R_equivalents  0.0220
_diffrn_reflns_av_unetI/netI     0.0203
_diffrn_reflns_Laue_measured_fraction_full 0.994
_diffrn_reflns_Laue_measured_fraction_max 0.994
_diffrn_reflns_limit_h_max       23
_diffrn_reflns_limit_h_min       -23
_diffrn_reflns_limit_k_max       7
_diffrn_reflns_limit_k_min       -7
_diffrn_reflns_limit_l_max       15
_diffrn_reflns_limit_l_min       -7
_diffrn_reflns_number            8579
_diffrn_reflns_point_group_measured_fraction_full 0.994
_diffrn_reflns_point_group_measured_fraction_max 0.994
_diffrn_reflns_theta_full        66.500
_diffrn_reflns_theta_max         67.492
_diffrn_reflns_theta_min         4.466
_diffrn_ambient_environment      N~2~
_diffrn_ambient_temperature      100.00(10)
_diffrn_detector                 'CCD plate'
_diffrn_detector_area_resol_mean 10.3577
_diffrn_detector_type            Atlas
_diffrn_measured_fraction_theta_full 0.994
_diffrn_measured_fraction_theta_max 0.994
_diffrn_measurement_details      
;
List of Runs (angles in degrees, time in seconds):

  # Type    Start    End  Width  t~exp~   \w     \q     \k     \f   Frames
#--------------------------------------------------------------------------
  1  \w     40.00 115.00   1.00    5.00    --  110.57-111.00 120.00   75
  2  \w    -67.00  36.00   1.00    2.00    --  -40.57  37.00   0.00  103
  3  \w     47.00 170.00   1.00    5.00    --  110.57 -15.00  30.00  123
  4  \w    -95.00  -2.00   1.00    2.00    --  -40.57 125.00  60.00   93
  5  \w   -106.00 -15.00   1.00    2.00    --  -40.57 -37.00-180.00   91
  6  \w    104.00 174.00   1.00    5.00    --  110.57  30.00-120.00   70
  7  \w     48.00 124.00   1.00    5.00    --  110.57 -45.00 -60.00   76
  8  \w     41.00 127.00   1.00    5.00    --  110.57 -45.00-150.00   86
  9  \w     39.00 106.00   1.00    5.00    --  110.57-111.00 -90.00   67
 10  \w     26.00 108.00   1.00    5.00    --  110.57 -94.00 -30.00   82
 11  \w     42.00 134.00   1.00    5.00    --  110.57 -61.00  90.00   92
;
_diffrn_measurement_device       'kappa diffractometer'
_diffrn_measurement_device_type  'SuperNova, Dual, Cu at zero, Atlas'
_diffrn_measurement_method       '\w scans'
_diffrn_orient_matrix_type       
'CrysAlisPro convention (1999,Acta A55,543-557)'
_diffrn_orient_matrix_UB_11      0.0755927000
_diffrn_orient_matrix_UB_12      -0.0503396000
_diffrn_orient_matrix_UB_13      0.0015983000
_diffrn_orient_matrix_UB_21      0.0183941000
_diffrn_orient_matrix_UB_22      0.2124956000
_diffrn_orient_matrix_UB_23      0.0409123000
_diffrn_orient_matrix_UB_31      0.0014069000
_diffrn_orient_matrix_UB_32      -0.0789131000
_diffrn_orient_matrix_UB_33      0.1092506000
_diffrn_radiation_monochromator  mirror
_diffrn_radiation_probe          x-ray
_diffrn_radiation_type           CuK\a
_diffrn_radiation_wavelength     1.54184
_diffrn_source                   'micro-focus sealed X-ray tube'
_diffrn_source_current           0.80
_diffrn_source_power             0.040
_diffrn_source_target            Cu
_diffrn_source_type              'SuperNova (Cu) X-ray Source'
_diffrn_source_voltage           50
_reflns_Friedel_coverage         0.000
_reflns_Friedel_fraction_full    .
_reflns_Friedel_fraction_max     .
_reflns_number_gt                3043
_reflns_number_total             3114
_reflns_odcompleteness_completeness 99.25
_reflns_odcompleteness_iscentric 1
_reflns_odcompleteness_theta     68.13
_reflns_special_details          
;
 Reflections were merged by SHELXL according to the crystal
 class for the calculation of statistics and refinement.
 
 _reflns_Friedel_fraction is defined as the number of unique
 Friedel pairs measured divided by the number that would be
 possible theoretically, ignoring centric projections and
 systematic absences.
;
_reflns_threshold_expression     'I > 2\s(I)'
_computing_cell_refinement       'CrysAlisPro 1.171.38.46 (Rigaku OD, 2015)'
_computing_data_collection       'CrysAlisPro 1.171.38.46 (Rigaku OD, 2015)'
_computing_data_reduction        'CrysAlisPro 1.171.38.46 (Rigaku OD, 2015)'
_computing_molecular_graphics    'Olex2 (Dolomanov et al., 2009)'
_computing_publication_material  'Olex2 (Dolomanov et al., 2009)'
_computing_structure_refinement  'ShelXL (Sheldrick, 2015)'
_computing_structure_solution    
;
Superflip (Palatinus & Chapuis, 2007;Palatinus & van der Lee, 2008;
Palatinus et al., 2012)
;
_refine_diff_density_max         0.314
_refine_diff_density_min         -0.428
_refine_diff_density_rms         0.056
_refine_ls_extinction_coef       .
_refine_ls_extinction_method     none
_refine_ls_goodness_of_fit_ref   1.004
_refine_ls_hydrogen_treatment    constr
_refine_ls_matrix_type           full
_refine_ls_number_parameters     235
_refine_ls_number_reflns         3114
_refine_ls_number_restraints     0
_refine_ls_R_factor_all          0.0363
_refine_ls_R_factor_gt           0.0358
_refine_ls_restrained_S_all      1.004
_refine_ls_shift/su_max          0.001
_refine_ls_shift/su_mean         0.000
_refine_ls_structure_factor_coef Fsqd
_refine_ls_weighting_details     
'w=1/[\s^2^(Fo^2^)+(0.0708P)^2^+0.6373P] where P=(Fo^2^+2Fc^2^)/3'
_refine_ls_weighting_scheme      calc
_refine_ls_wR_factor_gt          0.0988
_refine_ls_wR_factor_ref         0.0995
_refine_special_details          ?
_olex2_refinement_description    
;
1. Fixed Uiso
 At 1.2 times of:
  All C(H) groups
2.a Aromatic/amide H refined with riding coordinates:
 C1(H1), C3(H3), C4(H4), C12(H12), C13(H13), C15(H15), C16(H16), C22(H22),
 C23(H23), C24(H24), C25(H25), C26(H26), C32(H32), C33(H33), C34(H34), C35(H35),
  C36(H36)
;
_atom_sites_solution_hydrogens   geom
_atom_sites_solution_primary     iterative
_atom_sites_solution_secondary   ?
loop_
_atom_site_label
_atom_site_type_symbol
_atom_site_fract_x
_atom_site_fract_y
_atom_site_fract_z
_atom_site_U_iso_or_equiv
_atom_site_adp_type
_atom_site_occupancy
_atom_site_site_symmetry_order
_atom_site_calc_flag
_atom_site_refinement_flags_posn
_atom_site_refinement_flags_adp
_atom_site_refinement_flags_occupancy
_atom_site_disorder_assembly
_atom_site_disorder_group
S1 S 0.49234(2) -0.04058(4) 0.36295(2) 0.01524(13) Uani 1 1 d . . . . .
O1 O 0.62093(5) -0.29925(14) 0.35421(7) 0.0213(2) Uani 1 1 d . . . . .
N1 N 0.19599(6) 0.42370(18) 0.42539(9) 0.0194(3) Uani 1 1 d . . . . .
C1 C 0.62914(7) -0.1181(2) 0.36125(9) 0.0176(3) Uani 1 1 d . . . . .
H1 H 0.6740 -0.0690 0.3622 0.021 Uiso 1 1 calc R . . . .
C2 C 0.57617(7) 0.0289(2) 0.36832(9) 0.0160(3) Uani 1 1 d . . . . .
C3 C 0.58394(7) 0.2331(2) 0.38269(10) 0.0172(3) Uani 1 1 d . . . . .
H3 H 0.6264 0.2997 0.3868 0.021 Uiso 1 1 calc R . . . .
C4 C 0.52269(6) 0.3329(2) 0.39065(9) 0.0165(3) Uani 1 1 d . . . . .
H4 H 0.5193 0.4739 0.4013 0.020 Uiso 1 1 calc R . . . .
C5 C 0.46775(6) 0.20462(19) 0.38143(9) 0.0146(3) Uani 1 1 d . . . . .
C11 C 0.26177(6) 0.3610(2) 0.40793(9) 0.0166(3) Uani 1 1 d . . . . .
C12 C 0.28080(6) 0.1594(2) 0.40368(10) 0.0177(3) Uani 1 1 d . . . . .
H12 H 0.2482 0.0563 0.4083 0.021 Uiso 1 1 calc R . . . .
C13 C 0.34711(7) 0.1088(2) 0.39270(9) 0.0167(3) Uani 1 1 d . . . . .
H13 H 0.3591 -0.0292 0.3885 0.020 Uiso 1 1 calc R . . . .
C14 C 0.39685(6) 0.2567(2) 0.38770(9) 0.0144(3) Uani 1 1 d . . . . .
C15 C 0.37694(7) 0.45824(19) 0.39074(10) 0.0161(3) Uani 1 1 d . . . . .
H15 H 0.4094 0.5616 0.3863 0.019 Uiso 1 1 calc R . . . .
C16 C 0.31081(7) 0.5095(2) 0.40010(10) 0.0173(3) Uani 1 1 d . . . . .
H16 H 0.2984 0.6475 0.4012 0.021 Uiso 1 1 calc R . . . .
C21 C 0.13726(7) 0.3164(2) 0.38716(10) 0.0186(3) Uani 1 1 d . . . . .
C22 C 0.13560(7) 0.2048(2) 0.29793(11) 0.0205(3) Uani 1 1 d . . . . .
H22 H 0.1741 0.2028 0.2617 0.025 Uiso 1 1 calc R . . . .
C23 C 0.07822(8) 0.0966(2) 0.26147(11) 0.0253(3) Uani 1 1 d . . . . .
H23 H 0.0781 0.0193 0.2013 0.030 Uiso 1 1 calc R . . . .
C24 C 0.02092(7) 0.1007(2) 0.31241(13) 0.0293(3) Uani 1 1 d . . . . .
H24 H -0.0183 0.0268 0.2876 0.035 Uiso 1 1 calc R . . . .
C25 C 0.02215(7) 0.2143(2) 0.39986(13) 0.0280(3) Uani 1 1 d . . . . .
H25 H -0.0169 0.2193 0.4347 0.034 Uiso 1 1 calc R . . . .
C26 C 0.07942(7) 0.3213(2) 0.43789(11) 0.0226(3) Uani 1 1 d . . . . .
H26 H 0.0793 0.3979 0.4983 0.027 Uiso 1 1 calc R . . . .
C31 C 0.19291(6) 0.5696(2) 0.50412(10) 0.0170(3) Uani 1 1 d . . . . .
C32 C 0.23112(7) 0.5391(2) 0.59736(11) 0.0195(3) Uani 1 1 d . . . . .
H32 H 0.2582 0.4217 0.6084 0.023 Uiso 1 1 calc R . . . .
C33 C 0.22965(7) 0.6800(2) 0.67401(11) 0.0245(3) Uani 1 1 d . . . . .
H33 H 0.2561 0.6591 0.7372 0.029 Uiso 1 1 calc R . . . .
C34 C 0.19003(8) 0.8506(2) 0.65947(12) 0.0271(3) Uani 1 1 d . . . . .
H34 H 0.1887 0.9457 0.7126 0.033 Uiso 1 1 calc R . . . .
C35 C 0.15219(7) 0.8817(2) 0.56662(13) 0.0278(3) Uani 1 1 d . . . . .
H35 H 0.1250 0.9990 0.5563 0.033 Uiso 1 1 calc R . . . .
C36 C 0.15365(7) 0.7429(2) 0.48840(11) 0.0230(3) Uani 1 1 d . . . . .
H36 H 0.1281 0.7662 0.4247 0.028 Uiso 1 1 calc R . . . .

loop_
_atom_site_aniso_label
_atom_site_aniso_U_11
_atom_site_aniso_U_22
_atom_site_aniso_U_33
_atom_site_aniso_U_23
_atom_site_aniso_U_13
_atom_site_aniso_U_12
S1 0.0135(2) 0.0154(2) 0.0167(2) -0.00162(10) 0.00137(13) -0.00129(10)
O1 0.0231(5) 0.0194(5) 0.0212(5) -0.0003(4) 0.0017(4) 0.0027(4)
N1 0.0122(6) 0.0242(6) 0.0217(6) -0.0038(5) 0.0018(4) -0.0019(5)
C1 0.0161(6) 0.0237(7) 0.0131(6) 0.0014(5) 0.0020(5) -0.0001(5)
C2 0.0136(6) 0.0210(7) 0.0134(6) 0.0008(5) 0.0015(5) -0.0016(5)
C3 0.0150(6) 0.0203(7) 0.0164(6) 0.0016(5) 0.0015(5) -0.0024(5)
C4 0.0164(6) 0.0165(6) 0.0167(6) 0.0008(5) 0.0021(5) -0.0014(5)
C5 0.0170(7) 0.0173(6) 0.0094(6) 0.0007(4) 0.0009(5) -0.0007(5)
C11 0.0134(6) 0.0224(7) 0.0139(6) -0.0014(5) 0.0010(5) -0.0015(5)
C12 0.0151(6) 0.0193(7) 0.0186(6) 0.0004(5) 0.0014(5) -0.0042(5)
C13 0.0171(6) 0.0163(6) 0.0165(6) 0.0000(5) 0.0009(5) -0.0010(5)
C14 0.0148(6) 0.0187(6) 0.0098(6) -0.0001(5) 0.0013(5) -0.0007(5)
C15 0.0146(6) 0.0179(7) 0.0159(6) 0.0002(5) 0.0020(5) -0.0035(5)
C16 0.0169(7) 0.0165(6) 0.0184(7) -0.0005(5) 0.0018(5) -0.0007(5)
C21 0.0137(6) 0.0193(7) 0.0220(7) 0.0056(5) -0.0015(5) -0.0015(5)
C22 0.0168(6) 0.0211(7) 0.0227(7) 0.0043(5) -0.0009(5) -0.0013(5)
C23 0.0235(7) 0.0211(7) 0.0293(7) 0.0019(6) -0.0054(6) -0.0019(6)
C24 0.0162(7) 0.0246(7) 0.0450(9) 0.0053(7) -0.0058(6) -0.0058(6)
C25 0.0159(7) 0.0279(8) 0.0402(9) 0.0073(6) 0.0034(6) -0.0025(6)
C26 0.0158(6) 0.0262(7) 0.0258(7) 0.0043(6) 0.0022(5) -0.0007(5)
C31 0.0123(6) 0.0178(6) 0.0216(7) 0.0009(5) 0.0052(5) -0.0014(5)
C32 0.0169(6) 0.0191(7) 0.0229(7) 0.0016(5) 0.0036(5) 0.0018(5)
C33 0.0221(7) 0.0284(8) 0.0234(7) -0.0033(6) 0.0039(6) -0.0022(6)
C34 0.0253(7) 0.0223(7) 0.0359(8) -0.0079(6) 0.0126(6) -0.0041(6)
C35 0.0208(7) 0.0167(7) 0.0480(9) 0.0028(6) 0.0135(6) 0.0027(5)
C36 0.0151(6) 0.0237(7) 0.0305(8) 0.0082(6) 0.0032(5) 0.0010(5)

_geom_special_details            
;
 All esds (except the esd in the dihedral angle between two l.s. planes)
 are estimated using the full covariance matrix.  The cell esds are taken
 into account individually in the estimation of esds in distances, angles
 and torsion angles; correlations between esds in cell parameters are only
 used when they are defined by crystal symmetry.  An approximate (isotropic)
 treatment of cell esds is used for estimating esds involving l.s. planes.
;
loop_
_geom_bond_atom_site_label_1
_geom_bond_atom_site_label_2
_geom_bond_distance
_geom_bond_site_symmetry_2
_geom_bond_publ_flag
S1 C2 1.7265(13) . ?
S1 C5 1.7252(13) . ?
O1 C1 1.2154(17) . ?
N1 C11 1.4191(17) . ?
N1 C21 1.4145(17) . ?
N1 C31 1.4318(17) . ?
C1 C2 1.4484(18) . ?
C2 C3 1.3753(19) . ?
C3 C4 1.4033(19) . ?
C4 C5 1.3815(18) . ?
C5 C14 1.4659(18) . ?
C11 C12 1.3937(19) . ?
C11 C16 1.3998(19) . ?
C12 C13 1.3868(19) . ?
C13 C14 1.4018(18) . ?
C14 C15 1.3973(19) . ?
C15 C16 1.3800(19) . ?
C21 C22 1.395(2) . ?
C21 C26 1.399(2) . ?
C22 C23 1.390(2) . ?
C23 C24 1.392(2) . ?
C24 C25 1.383(2) . ?
C25 C26 1.390(2) . ?
C31 C32 1.394(2) . ?
C31 C36 1.394(2) . ?
C32 C33 1.385(2) . ?
C33 C34 1.381(2) . ?
C34 C35 1.387(2) . ?
C35 C36 1.391(2) . ?

loop_
_geom_angle_atom_site_label_1
_geom_angle_atom_site_label_2
_geom_angle_atom_site_label_3
_geom_angle
_geom_angle_site_symmetry_1
_geom_angle_site_symmetry_3
_geom_angle_publ_flag
C5 S1 C2 91.79(6) . . ?
C11 N1 C31 115.72(10) . . ?
C21 N1 C11 122.39(11) . . ?
C21 N1 C31 120.08(11) . . ?
O1 C1 C2 125.35(13) . . ?
C1 C2 S1 121.75(10) . . ?
C3 C2 S1 111.24(10) . . ?
C3 C2 C1 126.98(13) . . ?
C2 C3 C4 112.99(12) . . ?
C5 C4 C3 112.93(12) . . ?
C4 C5 S1 111.05(10) . . ?
C4 C5 C14 127.50(12) . . ?
C14 C5 S1 121.44(10) . . ?
C12 C11 N1 123.27(12) . . ?
C12 C11 C16 118.52(12) . . ?
C16 C11 N1 118.12(12) . . ?
C13 C12 C11 120.23(12) . . ?
C12 C13 C14 121.50(12) . . ?
C13 C14 C5 121.91(12) . . ?
C15 C14 C5 120.40(12) . . ?
C15 C14 C13 117.68(12) . . ?
C16 C15 C14 121.04(12) . . ?
C15 C16 C11 120.99(13) . . ?
C22 C21 N1 120.79(12) . . ?
C22 C21 C26 118.67(13) . . ?
C26 C21 N1 120.54(13) . . ?
C23 C22 C21 120.68(13) . . ?
C22 C23 C24 120.54(14) . . ?
C25 C24 C23 118.77(13) . . ?
C24 C25 C26 121.33(14) . . ?
C25 C26 C21 120.00(14) . . ?
C32 C31 N1 119.13(12) . . ?
C36 C31 N1 121.23(12) . . ?
C36 C31 C32 119.62(13) . . ?
C33 C32 C31 120.04(13) . . ?
C34 C33 C32 120.64(14) . . ?
C33 C34 C35 119.42(14) . . ?
C34 C35 C36 120.71(13) . . ?
C35 C36 C31 119.55(14) . . ?

loop_
_geom_torsion_atom_site_label_1
_geom_torsion_atom_site_label_2
_geom_torsion_atom_site_label_3
_geom_torsion_atom_site_label_4
_geom_torsion
_geom_torsion_site_symmetry_1
_geom_torsion_site_symmetry_2
_geom_torsion_site_symmetry_3
_geom_torsion_site_symmetry_4
_geom_torsion_publ_flag
S1 C2 C3 C4 0.77(15) . . . . ?
S1 C5 C14 C13 8.73(17) . . . . ?
S1 C5 C14 C15 -172.46(10) . . . . ?
O1 C1 C2 S1 -2.31(19) . . . . ?
O1 C1 C2 C3 175.61(13) . . . . ?
N1 C11 C12 C13 -175.93(12) . . . . ?
N1 C11 C16 C15 175.11(11) . . . . ?
N1 C21 C22 C23 178.87(12) . . . . ?
N1 C21 C26 C25 -179.64(13) . . . . ?
N1 C31 C32 C33 179.03(12) . . . . ?
N1 C31 C36 C35 -179.72(12) . . . . ?
C1 C2 C3 C4 -177.34(12) . . . . ?
C2 S1 C5 C4 0.32(10) . . . . ?
C2 S1 C5 C14 -178.55(10) . . . . ?
C2 C3 C4 C5 -0.53(16) . . . . ?
C3 C4 C5 S1 0.05(14) . . . . ?
C3 C4 C5 C14 178.83(12) . . . . ?
C4 C5 C14 C13 -169.94(12) . . . . ?
C4 C5 C14 C15 8.87(19) . . . . ?
C5 S1 C2 C1 177.60(11) . . . . ?
C5 S1 C2 C3 -0.62(10) . . . . ?
C5 C14 C15 C16 -177.78(11) . . . . ?
C11 N1 C21 C22 -28.93(19) . . . . ?
C11 N1 C21 C26 151.56(13) . . . . ?
C11 N1 C31 C32 -47.58(17) . . . . ?
C11 N1 C31 C36 131.03(13) . . . . ?
C11 C12 C13 C14 1.33(19) . . . . ?
C12 C11 C16 C15 -1.50(19) . . . . ?
C12 C13 C14 C5 176.75(11) . . . . ?
C12 C13 C14 C15 -2.10(18) . . . . ?
C13 C14 C15 C16 1.08(19) . . . . ?
C14 C15 C16 C11 0.7(2) . . . . ?
C16 C11 C12 C13 0.49(18) . . . . ?
C21 N1 C11 C12 -35.57(19) . . . . ?
C21 N1 C11 C16 148.00(13) . . . . ?
C21 N1 C31 C32 117.49(14) . . . . ?
C21 N1 C31 C36 -63.90(17) . . . . ?
C21 C22 C23 C24 1.2(2) . . . . ?
C22 C21 C26 C25 0.8(2) . . . . ?
C22 C23 C24 C25 0.0(2) . . . . ?
C23 C24 C25 C26 -0.8(2) . . . . ?
C24 C25 C26 C21 0.4(2) . . . . ?
C26 C21 C22 C23 -1.6(2) . . . . ?
C31 N1 C11 C12 129.12(13) . . . . ?
C31 N1 C11 C16 -47.31(16) . . . . ?
C31 N1 C21 C22 167.02(12) . . . . ?
C31 N1 C21 C26 -12.49(19) . . . . ?
C31 C32 C33 C34 0.6(2) . . . . ?
C32 C31 C36 C35 -1.1(2) . . . . ?
C32 C33 C34 C35 -0.9(2) . . . . ?
C33 C34 C35 C36 0.2(2) . . . . ?
C34 C35 C36 C31 0.8(2) . . . . ?
C36 C31 C32 C33 0.4(2) . . . . ?

_shelx_res_file                  
;
    dw17cult.res created by SHELXL-2014/7

TITL dw17CuLT solution in P21/c
CELL 1.54184 19.92637 6.63771 13.28322 90 96.4721 90
ZERR 4 0.00017 0.00005 0.00011 0 0.0008 0
LATT 1
SYMM -X,0.5+Y,0.5-Z
SFAC C H N O S
UNIT 92 68 4 4 4

L.S. 8
PLAN  25
SIZE 0.02 0.04 0.4
TEMP -173
CONF
BOND
fmap 2
acta 133
OMIT 0 135
REM <olex2.extras>
REM <HklSrc "%.\\dw17CuLT.hkl">
REM </olex2.extras>

WGHT    0.070800    0.637300
FVAR       6.13873
S1    5    0.492343   -0.040575    0.362949    11.00000    0.01353    0.01539 =
         0.01671   -0.00162    0.00137   -0.00129
O1    4    0.620931   -0.299247    0.354209    11.00000    0.02313    0.01943 =
         0.02122   -0.00027    0.00171    0.00271
N1    3    0.195986    0.423699    0.425393    11.00000    0.01220    0.02417 =
         0.02175   -0.00385    0.00180   -0.00191
C1    1    0.629144   -0.118142    0.361246    11.00000    0.01612    0.02373 =
         0.01314    0.00139    0.00196   -0.00014
AFIX  43
H1    2    0.673985   -0.068983    0.362185    11.00000   -1.20000
AFIX   0
C2    1    0.576168    0.028869    0.368318    11.00000    0.01364    0.02098 =
         0.01338    0.00080    0.00147   -0.00158
C3    1    0.583944    0.233096    0.382689    11.00000    0.01495    0.02028 =
         0.01641    0.00164    0.00146   -0.00244
AFIX  43
H3    2    0.626370    0.299662    0.386800    11.00000   -1.20000
AFIX   0
C4    1    0.522686    0.332922    0.390647    11.00000    0.01636    0.01649 =
         0.01667    0.00082    0.00210   -0.00137
AFIX  43
H4    2    0.519346    0.473935    0.401257    11.00000   -1.20000
AFIX   0
C5    1    0.467746    0.204619    0.381434    11.00000    0.01695    0.01727 =
         0.00936    0.00069    0.00094   -0.00066
C11   1    0.261772    0.361028    0.407934    11.00000    0.01339    0.02241 =
         0.01388   -0.00138    0.00104   -0.00154
C12   1    0.280797    0.159422    0.403678    11.00000    0.01514    0.01934 =
         0.01862    0.00040    0.00143   -0.00420
AFIX  43
H12   2    0.248228    0.056300    0.408314    11.00000   -1.20000
AFIX   0
C13   1    0.347106    0.108827    0.392700    11.00000    0.01715    0.01631 =
         0.01649    0.00000    0.00090   -0.00098
AFIX  43
H13   2    0.359093   -0.029190    0.388476    11.00000   -1.20000
AFIX   0
C14   1    0.396846    0.256700    0.387696    11.00000    0.01483    0.01868 =
         0.00980   -0.00015    0.00127   -0.00075
C15   1    0.376937    0.458244    0.390744    11.00000    0.01462    0.01793 =
         0.01593    0.00017    0.00203   -0.00349
AFIX  43
H15   2    0.409438    0.561639    0.386306    11.00000   -1.20000
AFIX   0
C16   1    0.310809    0.509466    0.400098    11.00000    0.01687    0.01648 =
         0.01836   -0.00050    0.00179   -0.00066
AFIX  43
H16   2    0.298378    0.647549    0.401236    11.00000   -1.20000
AFIX   0
C21   1    0.137262    0.316360    0.387163    11.00000    0.01370    0.01934 =
         0.02201    0.00559   -0.00147   -0.00147
C22   1    0.135595    0.204829    0.297934    11.00000    0.01682    0.02112 =
         0.02273    0.00428   -0.00095   -0.00126
AFIX  43
H22   2    0.174062    0.202780    0.261701    11.00000   -1.20000
AFIX   0
C23   1    0.078224    0.096629    0.261470    11.00000    0.02349    0.02106 =
         0.02931    0.00192   -0.00536   -0.00193
AFIX  43
H23   2    0.078136    0.019267    0.201285    11.00000   -1.20000
AFIX   0
C24   1    0.020924    0.100712    0.312409    11.00000    0.01620    0.02462 =
         0.04497    0.00530   -0.00580   -0.00580
AFIX  43
H24   2   -0.018310    0.026822    0.287566    11.00000   -1.20000
AFIX   0
C25   1    0.022151    0.214319    0.399863    11.00000    0.01586    0.02788 =
         0.04016    0.00729    0.00340   -0.00253
AFIX  43
H25   2   -0.016936    0.219320    0.434657    11.00000   -1.20000
AFIX   0
C26   1    0.079423    0.321346    0.437886    11.00000    0.01575    0.02624 =
         0.02581    0.00428    0.00222   -0.00073
AFIX  43
H26   2    0.079300    0.397873    0.498301    11.00000   -1.20000
AFIX   0
C31   1    0.192911    0.569628    0.504123    11.00000    0.01233    0.01777 =
         0.02156    0.00086    0.00518   -0.00137
C32   1    0.231121    0.539140    0.597358    11.00000    0.01692    0.01911 =
         0.02287    0.00161    0.00360    0.00177
AFIX  43
H32   2    0.258195    0.421679    0.608351    11.00000   -1.20000
AFIX   0
C33   1    0.229647    0.679993    0.674006    11.00000    0.02213    0.02839 =
         0.02342   -0.00328    0.00389   -0.00220
AFIX  43
H33   2    0.256144    0.659096    0.737189    11.00000   -1.20000
AFIX   0
C34   1    0.190026    0.850553    0.659473    11.00000    0.02531    0.02225 =
         0.03593   -0.00787    0.01263   -0.00412
AFIX  43
H34   2    0.188709    0.945719    0.712632    11.00000   -1.20000
AFIX   0
C35   1    0.152191    0.881657    0.566616    11.00000    0.02077    0.01675 =
         0.04799    0.00285    0.01347    0.00269
AFIX  43
H35   2    0.124977    0.998976    0.556304    11.00000   -1.20000
AFIX   0
C36   1    0.153654    0.742931    0.488399    11.00000    0.01513    0.02370 =
         0.03045    0.00818    0.00322    0.00099
AFIX  43
H36   2    0.128065    0.766175    0.424699    11.00000   -1.20000
AFIX   0
HKLF 4

REM  dw17CuLT solution in P21/c
REM R1 =  0.0358 for    3043 Fo > 4sig(Fo)  and  0.0363 for all    3114 data
REM    235 parameters refined using      0 restraints

END

WGHT      0.0643      0.6152

REM Highest difference peak  0.314,  deepest hole -0.428,  1-sigma level  0.056
Q1    1   0.4786  0.0974  0.3397  11.00000  0.05    0.31
Q2    1   0.4851  0.0888  0.3995  11.00000  0.05    0.30
Q3    1   0.2896  0.4296  0.4128  11.00000  0.05    0.30
Q4    1   0.4953  0.2759  0.3817  11.00000  0.05    0.28
Q5    1   0.5826  0.1181  0.3993  11.00000  0.05    0.27
Q6    1   0.3746  0.1800  0.3931  11.00000  0.05    0.26
Q7    1   0.2663  0.2660  0.3831  11.00000  0.05    0.25
Q8    1   0.4829 -0.1740  0.3282  11.00000  0.05    0.24
Q9    1   0.5767  0.1396  0.3440  11.00000  0.05    0.23
Q10   1   0.3799  0.3501  0.3665  11.00000  0.05    0.23
Q11   1   0.3912  0.3488  0.4144  11.00000  0.05    0.22
Q12   1   0.5957 -0.0423  0.3747  11.00000  0.05    0.22
Q13   1   0.5411 -0.0137  0.3624  11.00000  0.05    0.21
Q14   1   0.4897 -0.1831  0.3998  11.00000  0.05    0.20
Q15   1   0.2240  0.7783  0.6422  11.00000  0.05    0.20
Q16   1   0.1720  0.6672  0.4994  11.00000  0.05    0.18
Q17   1   0.1607  0.6384  0.5106  11.00000  0.05    0.18
Q18   1   0.5586  0.2843  0.3915  11.00000  0.05    0.17
Q19   1   0.1681  0.8477  0.5201  11.00000  0.05    0.17
Q20   1   0.5241  0.4724  0.4407  11.00000  0.05    0.17
Q21   1   0.1945  0.4858  0.4635  11.00000  0.05    0.17
Q22   1   0.4997  0.6534  0.3776  11.00000  0.05    0.16
Q23   1   0.3150  0.1428  0.3915  11.00000  0.05    0.16
Q24   1   0.3633 -0.0245  0.4253  11.00000  0.05    0.16
Q25   1   0.1030  0.3652  0.4003  11.00000  0.05    0.16
;
_shelx_res_checksum              34309
_olex2_date_sample_data_collection 2017-09-21
_olex2_submission_special_instructions 'No special instructions were received'
_oxdiff_exptl_absorpt_empirical_details 
;
Empirical correction (ABSPACK) includes:
- Absorption correction using spherical harmonics
- Frame scaling
;
_oxdiff_exptl_absorpt_empirical_full_max 2.342
_oxdiff_exptl_absorpt_empirical_full_min 0.337
####################################################################### 
# 
# This file contains crystal structure data downloaded from the 
# Cambridge Structural Database (CSD) hosted by the Cambridge 
# Crystallographic Data Centre (CCDC).
# 
# Full information about CCDC data access policies and citation 
# guidelines are available at http://www.ccdc.cam.ac.uk/access/V1 
# 
# Audit and citation data items may have been added by the CCDC. 
# Please retain this information to preserve the provenance of 
# this file and to allow appropriate attribution of the data. 
# 
#######################################################################

data_dw20a
_database_code_depnum_ccdc_archive 'CCDC 1886933'
loop_
_audit_author_name
_audit_author_address
XRD
;Shenzhen University
China
;
_audit_update_record             
;
2018-12-22 deposited with the CCDC.	2019-02-19 downloaded from the CCDC.
;
_audit_creation_date             2018-01-30
_audit_creation_method           
;
Olex2 1.2
(compiled 2017.08.10 svn.r3458 for OlexSys, GUI svn.r5381)
;
_shelx_SHELXL_version_number     2014/7
_chemical_name_common            ?
_chemical_name_systematic        
;
 ? 
;
_chemical_formula_moiety         'C25 H21 N O3 S'
_chemical_formula_sum            'C25 H21 N O3 S'
_chemical_formula_weight         415.49
_chemical_melting_point          ?

loop_
_atom_type_symbol
_atom_type_description
_atom_type_scat_dispersion_real
_atom_type_scat_dispersion_imag
_atom_type_scat_source
C C 0.0181 0.0091 'International Tables Vol C Tables 4.2.6.8 and 6.1.1.4'
H H 0.0000 0.0000 'International Tables Vol C Tables 4.2.6.8 and 6.1.1.4'
N N 0.0311 0.0180 'International Tables Vol C Tables 4.2.6.8 and 6.1.1.4'
O O 0.0492 0.0322 'International Tables Vol C Tables 4.2.6.8 and 6.1.1.4'
S S 0.3331 0.5567 'International Tables Vol C Tables 4.2.6.8 and 6.1.1.4'

_shelx_space_group_comment       
;
The symmetry employed for this shelxl refinement is uniquely defined
by the following loop, which should always be used as a source of
symmetry information in preference to the above space-group names.
They are only intended as comments.
;
_space_group_crystal_system      monoclinic
_space_group_IT_number           14
_space_group_name_H-M_alt        'P 1 21/n 1'
_space_group_name_Hall           '-P 2yn'
loop_
_space_group_symop_operation_xyz
'x, y, z'
'-x+1/2, y+1/2, -z+1/2'
'-x, -y, -z'
'x-1/2, -y-1/2, z-1/2'

_cell_length_a                   9.89163(18)
_cell_length_b                   19.5816(3)
_cell_length_c                   10.94012(19)
_cell_angle_alpha                90
_cell_angle_beta                 107.5934(19)
_cell_angle_gamma                90
_cell_volume                     2019.92(6)
_cell_formula_units_Z            4
_cell_measurement_reflns_used    6303
_cell_measurement_temperature    100.01(10)
_cell_measurement_theta_max      74.0830
_cell_measurement_theta_min      4.5180
_shelx_estimated_absorpt_T_max   ?
_shelx_estimated_absorpt_T_min   ?
_exptl_absorpt_coefficient_mu    1.647
_exptl_absorpt_correction_T_max  1.00000
_exptl_absorpt_correction_T_min  0.94429
_exptl_absorpt_correction_type   multi-scan
_exptl_absorpt_process_details   
;
CrysAlisPro 1.171.38.46 (Rigaku Oxford Diffraction, 2015)
Empirical absorption correction using spherical harmonics,
 implemented in SCALE3 ABSPACK scaling algorithm.
;
_exptl_absorpt_special_details   ?
_exptl_crystal_colour            red
_exptl_crystal_colour_primary    red
_exptl_crystal_density_diffrn    1.366
_exptl_crystal_density_meas      ?
_exptl_crystal_density_method    'not measured'
_exptl_crystal_description       block
_exptl_crystal_F_000             872
_exptl_crystal_preparation       ?
_exptl_crystal_size_max          0.2
_exptl_crystal_size_mid          0.15
_exptl_crystal_size_min          0.1
_exptl_special_details           
;
A protion of the molecule is disordered and the free variable refinements 
determined the occupancies of 0.70 and 0.30 for part1 and part2 respectively.
;
_exptl_transmission_factor_max   ?
_exptl_transmission_factor_min   ?
_diffrn_reflns_av_R_equivalents  0.0224
_diffrn_reflns_av_unetI/netI     0.0228
_diffrn_reflns_Laue_measured_fraction_full 0.992
_diffrn_reflns_Laue_measured_fraction_max 0.992
_diffrn_reflns_limit_h_max       11
_diffrn_reflns_limit_h_min       -11
_diffrn_reflns_limit_k_max       23
_diffrn_reflns_limit_k_min       -21
_diffrn_reflns_limit_l_max       8
_diffrn_reflns_limit_l_min       -13
_diffrn_reflns_number            11028
_diffrn_reflns_point_group_measured_fraction_full 0.992
_diffrn_reflns_point_group_measured_fraction_max 0.992
_diffrn_reflns_theta_full        66.500
_diffrn_reflns_theta_max         67.471
_diffrn_reflns_theta_min         4.516
_diffrn_ambient_environment      N~2~
_diffrn_ambient_temperature      100.01(10)
_diffrn_detector                 'CCD plate'
_diffrn_detector_area_resol_mean 10.3577
_diffrn_detector_type            Atlas
_diffrn_measured_fraction_theta_full 0.992
_diffrn_measured_fraction_theta_max 0.992
_diffrn_measurement_details      
;
List of Runs (angles in degrees, time in seconds):

  # Type    Start    End  Width  t~exp~   \w     \q     \k     \f   Frames
#--------------------------------------------------------------------------
  1  \w     80.00 174.00   1.00    5.00    --  107.97  30.00  90.00   94
  2  \w    -67.00  28.00   1.00    2.00    --  -40.45  37.00  90.00   95
  3  \w    -96.00  -3.00   1.00    2.00    --  -40.45 125.00 150.00   93
  4  \w   -113.00 -16.00   1.00    2.00    --  -40.45 -37.00 -90.00   97
  5  \w     54.00 108.00   1.00    5.00    --  107.97 -94.00 150.00   54
  6  \w     50.00 136.00   1.00    5.00    --  107.97 -45.00 120.00   86
  7  \w     44.00 131.00   1.00    5.00    --  107.97 -45.00  30.00   87
  8  \w     40.00 132.00   1.00    5.00    --  107.97 -61.00 -90.00   92
  9  \w     79.00 169.00   1.00    5.00    --  107.97 -15.00-150.00   90
 10  \w     38.00 116.00   1.00    5.00    --  107.97-111.00 -60.00   78
 11  \w     25.00 105.00   1.00    5.00    --  107.97 -94.00  60.00   80
 12  \w     25.00  51.00   1.00    5.00    --  107.97 -94.00 150.00   26
;
_diffrn_measurement_device       'kappa diffractometer'
_diffrn_measurement_device_type  'SuperNova, Dual, Cu at zero, Atlas'
_diffrn_measurement_method       '\w scans'
_diffrn_orient_matrix_type       
'CrysAlisPro convention (1999,Acta A55,543-557)'
_diffrn_orient_matrix_UB_11      0.1396902000
_diffrn_orient_matrix_UB_12      0.0181188000
_diffrn_orient_matrix_UB_13      0.1038329000
_diffrn_orient_matrix_UB_21      0.0445906000
_diffrn_orient_matrix_UB_22      -0.0756606000
_diffrn_orient_matrix_UB_23      0.0086556000
_diffrn_orient_matrix_UB_31      0.0722740000
_diffrn_orient_matrix_UB_32      0.0117408000
_diffrn_orient_matrix_UB_33      -0.1046688000
_diffrn_radiation_monochromator  mirror
_diffrn_radiation_probe          x-ray
_diffrn_radiation_type           CuK\a
_diffrn_radiation_wavelength     1.54184
_diffrn_source                   'micro-focus sealed X-ray tube'
_diffrn_source_current           0.80
_diffrn_source_power             0.040
_diffrn_source_target            Cu
_diffrn_source_type              'SuperNova (Cu) X-ray Source'
_diffrn_source_voltage           50
_reflns_Friedel_coverage         0.000
_reflns_Friedel_fraction_full    .
_reflns_Friedel_fraction_max     .
_reflns_number_gt                3241
_reflns_number_total             3611
_reflns_odcompleteness_completeness 99.87
_reflns_odcompleteness_iscentric 1
_reflns_odcompleteness_theta     67.46
_reflns_special_details          
;
 Reflections were merged by SHELXL according to the crystal
 class for the calculation of statistics and refinement.
 
 _reflns_Friedel_fraction is defined as the number of unique
 Friedel pairs measured divided by the number that would be
 possible theoretically, ignoring centric projections and
 systematic absences.
;
_reflns_threshold_expression     'I > 2\s(I)'
_computing_cell_refinement       'CrysAlisPro 1.171.38.46 (Rigaku OD, 2015)'
_computing_data_collection       'CrysAlisPro 1.171.38.46 (Rigaku OD, 2015)'
_computing_data_reduction        'CrysAlisPro 1.171.38.46 (Rigaku OD, 2015)'
_computing_molecular_graphics    'Olex2 (Dolomanov et al., 2009)'
_computing_publication_material  'Olex2 (Dolomanov et al., 2009)'
_computing_structure_refinement  'ShelXL (Sheldrick, 2015)'
_computing_structure_solution    'ShelXS (Sheldrick, 2008)'
_refine_diff_density_max         0.249
_refine_diff_density_min         -0.332
_refine_diff_density_rms         0.037
_refine_ls_extinction_coef       .
_refine_ls_extinction_method     none
_refine_ls_goodness_of_fit_ref   1.007
_refine_ls_hydrogen_treatment    constr
_refine_ls_matrix_type           full
_refine_ls_number_parameters     390
_refine_ls_number_reflns         3611
_refine_ls_number_restraints     240
_refine_ls_R_factor_all          0.0363
_refine_ls_R_factor_gt           0.0325
_refine_ls_restrained_S_all      1.021
_refine_ls_shift/su_max          0.000
_refine_ls_shift/su_mean         0.000
_refine_ls_structure_factor_coef Fsqd
_refine_ls_weighting_details     
'w=1/[\s^2^(Fo^2^)+(0.0580P)^2^+0.3490P] where P=(Fo^2^+2Fc^2^)/3'
_refine_ls_weighting_scheme      calc
_refine_ls_wR_factor_gt          0.0886
_refine_ls_wR_factor_ref         0.0919
_refine_special_details          ?
_olex2_refinement_description    
;
1. Fixed Uiso
 At 1.2 times of:
  All C(H) groups
 At 1.5 times of:
  All C(H,H,H) groups
2. Restrained distances
 C11-C12 \\sim C16-C11 \\sim C15-C16 \\sim C15-C14 \\sim C13-C14 \\sim C12-C13
 with sigma of 0.02
 C11A-C12A \\sim C16A-C11A \\sim C15A-C16A \\sim C15A-C14A \\sim C12A-C13A
\\sim C13A-C14A
 with sigma of 0.02
 S1-C4 \\sim S1-C1 \\sim S1A-C1A \\sim S1A-C4A
 with sigma of 0.02
3. Uiso/Uaniso restraints and constraints
Uanis(O1A) \\sim Ueq, Uanis(O1) \\sim Ueq: with sigma of 0.005 and sigma for
terminal atoms of 0.002
4. Rigid body (RIGU) restrains
 S1, C2, C15, C14, C13, C1, C11, C16, O1, C12, C4, C3, C5
 with sigma for 1-2 distances of 0.001 and sigma for 1-3 distances of 0.001
 S1A, C2A, C1A, C4A, C3A, O1A, C5A, C11A, C12A, C15A, C16A, C14A, C13A
 with sigma for 1-2 distances of 0.001 and sigma for 1-3 distances of 0.001
5. Others
 Fixed Sof: S1(0.7) S1A(0.3) O1(0.7) O1A(0.3) C1(0.7) C2(0.7) H2(0.7) C3(0.7)
 H3(0.7) C4(0.7) C5(0.7) H5(0.7) C11(0.7) C12(0.7) H12(0.7) C13(0.7) H13(0.7)
 C14(0.7) C15(0.7) H15(0.7) C16(0.7) H16(0.7) C1A(0.3) C2A(0.3) H2A(0.3)
 C3A(0.3) H3A(0.3) C4A(0.3) C5A(0.3) H5A(0.3) C11A(0.3) C12A(0.3) H12A(0.3)
 C13A(0.3) H13A(0.3) C14A(0.3) C15A(0.3) H15A(0.3) C16A(0.3) H16A(0.3)
6.a Aromatic/amide H refined with riding coordinates:
 C2(H2), C3(H3), C5(H5), C12(H12), C13(H13), C15(H15), C16(H16), C2A(H2A),
 C3A(H3A), C5A(H5A), C12A(H12A), C13A(H13A), C15A(H15A), C16A(H16A), C22(H22),
 C23(H23), C25(H25), C26(H26), C32(H32), C33(H33), C35(H35), C36(H36)
6.b Idealised Me refined as rotating group:
 C20(H20A,H20B,H20C), C30(H30A,H30B,H30C)
;
_atom_sites_solution_hydrogens   geom
_atom_sites_solution_primary     direct
_atom_sites_solution_secondary   ?
loop_
_atom_site_label
_atom_site_type_symbol
_atom_site_fract_x
_atom_site_fract_y
_atom_site_fract_z
_atom_site_U_iso_or_equiv
_atom_site_adp_type
_atom_site_occupancy
_atom_site_site_symmetry_order
_atom_site_calc_flag
_atom_site_refinement_flags_posn
_atom_site_refinement_flags_adp
_atom_site_refinement_flags_occupancy
_atom_site_disorder_assembly
_atom_site_disorder_group
S1 S 0.2189(2) 0.52675(11) -0.1358(2) 0.0247(4) Uani 0.7 1 d D U P A 1
S1A S 0.1980(3) 0.46458(14) 0.0509(2) 0.0307(5) Uani 0.3 1 d D U P A 2
O1 O -0.01295(16) 0.46217(8) -0.36017(15) 0.0416(3) Uani 0.7 1 d . U P A 1
O1A O -0.1064(4) 0.3810(2) -0.2289(4) 0.0461(8) Uani 0.3 1 d . U P A 2
O2 O 0.93421(11) 0.91906(5) 0.09597(10) 0.0348(2) Uani 1 1 d . . . . .
O3 O 0.88273(11) 0.68768(5) 0.83729(9) 0.0340(2) Uani 1 1 d . . . . .
N1 N 0.74450(12) 0.69056(5) 0.30302(10) 0.0269(2) Uani 1 1 d . . . . .
C1 C 0.2918(3) 0.51944(15) 0.0304(2) 0.0233(6) Uani 0.7 1 d D U P A 1
C2 C 0.2293(5) 0.4697(3) 0.0828(5) 0.0340(9) Uani 0.7 1 d . U P A 1
H2 H 0.2560 0.4586 0.1695 0.041 Uiso 0.7 1 calc R . P A 1
C3 C 0.1159(2) 0.43663(9) -0.0153(2) 0.0250(4) Uani 0.7 1 d . U P A 1
H3 H 0.0600 0.4020 0.0022 0.030 Uiso 0.7 1 calc R . P A 1
C4 C 0.0988(2) 0.46129(12) -0.1365(3) 0.0245(5) Uani 0.7 1 d D U P A 1
C5 C -0.0011(2) 0.43893(10) -0.2547(2) 0.0325(4) Uani 0.7 1 d . U P A 1
H5 H -0.0619 0.4035 -0.2498 0.039 Uiso 0.7 1 calc R . P A 1
C11 C 0.4079(5) 0.5634(3) 0.0988(3) 0.0209(7) Uani 0.7 1 d D U P A 1
C12 C 0.4897(7) 0.5992(4) 0.0355(6) 0.0229(10) Uani 0.7 1 d D U P A 1
H12 H 0.4666 0.5947 -0.0531 0.027 Uiso 0.7 1 calc R . P A 1
C13 C 0.6035(9) 0.6409(5) 0.0975(6) 0.0221(12) Uani 0.7 1 d D U P A 1
H13 H 0.6569 0.6627 0.0522 0.027 Uiso 0.7 1 calc R . P A 1
C14 C 0.6351(10) 0.6491(5) 0.2309(7) 0.0215(11) Uani 0.7 1 d D U P A 1
C15 C 0.5542(6) 0.6137(3) 0.2978(5) 0.0222(9) Uani 0.7 1 d D U P A 1
H15 H 0.5755 0.6190 0.3861 0.027 Uiso 0.7 1 calc R . P A 1
C16 C 0.4434(5) 0.5713(2) 0.2322(3) 0.0221(8) Uani 0.7 1 d D U P A 1
H16 H 0.3920 0.5478 0.2774 0.027 Uiso 0.7 1 calc R . P A 1
C1A C 0.2835(8) 0.5244(4) -0.0090(7) 0.0286(13) Uani 0.3 1 d D U P A 2
C2A C 0.217(2) 0.5257(11) -0.132(2) 0.026(3) Uani 0.3 1 d . U P A 2
H2A H 0.2424 0.5592 -0.1815 0.031 Uiso 0.3 1 calc R . P A 2
C3A C 0.1168(6) 0.4823(3) -0.1901(6) 0.0398(11) Uani 0.3 1 d . U P A 2
H3A H 0.0746 0.4780 -0.2781 0.048 Uiso 0.3 1 calc R . P A 2
C4A C 0.0865(7) 0.4449(4) -0.0979(8) 0.0342(12) Uani 0.3 1 d D U P A 2
C5A C -0.0300(6) 0.3957(3) -0.1224(5) 0.0423(10) Uani 0.3 1 d . U P A 2
H5A H -0.0467 0.3744 -0.0524 0.051 Uiso 0.3 1 calc R . P A 2
C11A C 0.4068(15) 0.5647(8) 0.0729(10) 0.0282(17) Uani 0.3 1 d D U P A 2
C12A C 0.4994(18) 0.6007(10) 0.0227(16) 0.029(2) Uani 0.3 1 d D U P A 2
H12A H 0.4934 0.5985 -0.0637 0.034 Uiso 0.3 1 calc R . P A 2
C13A C 0.601(2) 0.6402(13) 0.1093(17) 0.030(3) Uani 0.3 1 d D U P A 2
H13A H 0.6597 0.6657 0.0740 0.036 Uiso 0.3 1 calc R . P A 2
C14A C 0.628(3) 0.6470(14) 0.2400(19) 0.028(3) Uani 0.3 1 d D U P A 2
C15A C 0.5359(16) 0.6076(9) 0.2847(14) 0.031(2) Uani 0.3 1 d D U P A 2
H15A H 0.5453 0.6073 0.3719 0.037 Uiso 0.3 1 calc R . P A 2
C16A C 0.4308(12) 0.5692(6) 0.2022(10) 0.0282(18) Uani 0.3 1 d D U P A 2
H16A H 0.3715 0.5444 0.2374 0.034 Uiso 0.3 1 calc R . P A 2
C20 C 0.83220(18) 0.96591(7) 0.02091(16) 0.0386(3) Uani 1 1 d . . . . .
H20A H 0.7725 0.9429 -0.0534 0.058 Uiso 1 1 calc GR . . . .
H20B H 0.8802 1.0031 -0.0055 0.058 Uiso 1 1 calc GR . . . .
H20C H 0.7753 0.9832 0.0711 0.058 Uiso 1 1 calc GR . . . .
C21 C 0.78868(14) 0.74802(6) 0.24406(12) 0.0247(3) Uani 1 1 d . . . . .
C22 C 0.69160(14) 0.79041(6) 0.15938(13) 0.0267(3) Uani 1 1 d . . . . .
H22 H 0.5954 0.7802 0.1373 0.032 Uiso 1 1 calc R . . . .
C23 C 0.73597(14) 0.84767(7) 0.10730(13) 0.0276(3) Uani 1 1 d . . . . .
H23 H 0.6699 0.8753 0.0500 0.033 Uiso 1 1 calc R . . . .
C24 C 0.87989(14) 0.86366(7) 0.14114(13) 0.0278(3) Uani 1 1 d . . . . .
C25 C 0.97796(14) 0.82152(7) 0.22631(13) 0.0287(3) Uani 1 1 d . . . . .
H25 H 1.0741 0.8320 0.2493 0.034 Uiso 1 1 calc R . . . .
C26 C 0.93265(14) 0.76405(7) 0.27681(12) 0.0278(3) Uani 1 1 d . . . . .
H26 H 0.9988 0.7360 0.3330 0.033 Uiso 1 1 calc R . . . .
C30 C 0.85926(16) 0.74596(7) 0.90647(13) 0.0337(3) Uani 1 1 d . . . . .
H30A H 0.7610 0.7586 0.8761 0.051 Uiso 1 1 calc GR . . . .
H30B H 0.9165 0.7833 0.8936 0.051 Uiso 1 1 calc GR . . . .
H30C H 0.8845 0.7352 0.9962 0.051 Uiso 1 1 calc GR . . . .
C31 C 0.78190(13) 0.69185(7) 0.44052(12) 0.0254(3) Uani 1 1 d . . . . .
C32 C 0.76038(14) 0.75021(7) 0.50399(13) 0.0276(3) Uani 1 1 d . . . . .
H32 H 0.7229 0.7891 0.4571 0.033 Uiso 1 1 calc R . . . .
C33 C 0.79417(14) 0.75132(7) 0.63699(13) 0.0276(3) Uani 1 1 d . . . . .
H33 H 0.7812 0.7910 0.6789 0.033 Uiso 1 1 calc R . . . .
C34 C 0.84741(13) 0.69282(7) 0.70673(13) 0.0267(3) Uani 1 1 d . . . . .
C35 C 0.86985(14) 0.63393(7) 0.64342(13) 0.0273(3) Uani 1 1 d . . . . .
H35 H 0.9057 0.5948 0.6901 0.033 Uiso 1 1 calc R . . . .
C36 C 0.83882(14) 0.63380(7) 0.51158(13) 0.0266(3) Uani 1 1 d . . . . .
H36 H 0.8559 0.5948 0.4699 0.032 Uiso 1 1 calc R . . . .

loop_
_atom_site_aniso_label
_atom_site_aniso_U_11
_atom_site_aniso_U_22
_atom_site_aniso_U_33
_atom_site_aniso_U_23
_atom_site_aniso_U_13
_atom_site_aniso_U_12
S1 0.0251(6) 0.0217(6) 0.0234(3) 0.0007(3) 0.0013(3) -0.0022(6)
S1A 0.0328(11) 0.0298(8) 0.0312(10) 0.0031(7) 0.0123(8) -0.0001(7)
O1 0.0356(7) 0.0438(8) 0.0385(7) -0.0100(6) 0.0009(6) 0.0042(6)
O1A 0.0430(14) 0.0432(15) 0.0482(13) -0.0028(11) 0.0077(11) -0.0009(12)
O2 0.0376(5) 0.0232(5) 0.0486(6) 0.0030(4) 0.0205(5) -0.0049(4)
O3 0.0449(6) 0.0312(5) 0.0274(5) -0.0003(4) 0.0132(4) 0.0018(4)
N1 0.0314(6) 0.0227(5) 0.0277(6) 0.0000(4) 0.0104(5) -0.0041(4)
C1 0.0230(9) 0.0204(10) 0.0249(10) -0.0009(8) 0.0047(8) 0.0038(7)
C2 0.0324(17) 0.0320(13) 0.0350(15) -0.0014(11) 0.0062(11) -0.0049(11)
C3 0.0214(9) 0.0214(8) 0.0302(9) -0.0031(7) 0.0049(7) -0.0034(7)
C4 0.0222(9) 0.0201(11) 0.0307(10) -0.0015(8) 0.0071(8) -0.0018(7)
C5 0.0248(9) 0.0277(9) 0.0398(8) -0.0103(7) 0.0018(7) 0.0019(7)
C11 0.0219(10) 0.0182(12) 0.0230(14) 0.0013(10) 0.0074(10) 0.0030(8)
C12 0.0250(14) 0.0193(16) 0.0246(14) -0.0007(10) 0.0078(10) 0.0011(12)
C13 0.0246(16) 0.0169(19) 0.0263(15) 0.0013(11) 0.0096(11) 0.0007(15)
C14 0.0220(17) 0.017(2) 0.0278(16) 0.0011(11) 0.0104(10) 0.0005(15)
C15 0.0225(15) 0.0192(16) 0.0248(13) -0.0007(9) 0.0072(10) -0.0016(12)
C16 0.0243(13) 0.0217(13) 0.0210(13) 0.0012(10) 0.0080(10) -0.0018(10)
C1A 0.030(2) 0.023(2) 0.036(2) 0.0028(16) 0.0145(16) 0.0034(16)
C2A 0.025(4) 0.023(5) 0.034(2) 0.0006(18) 0.0147(18) 0.013(4)
C3A 0.040(2) 0.039(2) 0.0406(18) 0.0002(15) 0.0111(15) -0.0002(17)
C4A 0.0334(18) 0.031(2) 0.0379(18) -0.0006(15) 0.0107(15) 0.0036(16)
C5A 0.0388(18) 0.039(2) 0.0468(17) 0.0003(14) 0.0095(13) -0.0025(16)
C11A 0.031(2) 0.022(3) 0.034(3) 0.005(2) 0.0147(19) 0.003(2)
C12A 0.030(3) 0.022(4) 0.037(3) 0.006(2) 0.016(2) 0.002(3)
C13A 0.031(4) 0.025(5) 0.038(3) 0.004(2) 0.017(2) 0.000(4)
C14A 0.028(4) 0.022(5) 0.037(3) 0.004(2) 0.015(2) 0.003(4)
C15A 0.032(4) 0.028(4) 0.036(3) 0.003(2) 0.016(2) -0.003(3)
C16A 0.030(3) 0.023(3) 0.036(3) 0.004(2) 0.015(2) -0.001(2)
C20 0.0482(9) 0.0250(7) 0.0487(9) 0.0048(6) 0.0235(7) -0.0027(6)
C21 0.0289(6) 0.0208(6) 0.0271(6) -0.0026(5) 0.0125(5) -0.0026(5)
C22 0.0252(6) 0.0230(6) 0.0344(7) -0.0018(5) 0.0130(5) -0.0011(5)
C23 0.0293(7) 0.0220(6) 0.0336(7) 0.0007(5) 0.0127(5) 0.0021(5)
C24 0.0336(7) 0.0207(6) 0.0344(7) -0.0048(5) 0.0179(6) -0.0040(5)
C25 0.0253(6) 0.0280(7) 0.0346(7) -0.0049(5) 0.0120(5) -0.0048(5)
C26 0.0282(7) 0.0257(6) 0.0299(6) -0.0018(5) 0.0093(5) 0.0008(5)
C30 0.0409(8) 0.0324(7) 0.0307(7) -0.0055(5) 0.0150(6) -0.0058(6)
C31 0.0257(6) 0.0244(6) 0.0279(6) 0.0002(5) 0.0108(5) -0.0029(5)
C32 0.0284(6) 0.0223(6) 0.0338(7) 0.0032(5) 0.0120(5) 0.0015(5)
C33 0.0299(7) 0.0229(6) 0.0337(7) -0.0036(5) 0.0150(5) -0.0005(5)
C34 0.0256(6) 0.0277(7) 0.0289(6) -0.0006(5) 0.0113(5) -0.0030(5)
C35 0.0267(6) 0.0229(6) 0.0324(7) 0.0027(5) 0.0092(5) 0.0000(5)
C36 0.0269(6) 0.0219(6) 0.0328(7) -0.0024(5) 0.0117(5) -0.0007(5)

_geom_special_details            
;
 All esds (except the esd in the dihedral angle between two l.s. planes)
 are estimated using the full covariance matrix.  The cell esds are taken
 into account individually in the estimation of esds in distances, angles
 and torsion angles; correlations between esds in cell parameters are only
 used when they are defined by crystal symmetry.  An approximate (isotropic)
 treatment of cell esds is used for estimating esds involving l.s. planes.
;
loop_
_geom_bond_atom_site_label_1
_geom_bond_atom_site_label_2
_geom_bond_distance
_geom_bond_site_symmetry_2
_geom_bond_publ_flag
S1 C1 1.747(3) . ?
S1 C4 1.746(3) . ?
S1A C1A 1.690(7) . ?
S1A C4A 1.712(7) . ?
O1 C5 1.213(3) . ?
O1A C5A 1.216(7) . ?
O2 C20 1.4259(19) . ?
O2 C24 1.3676(16) . ?
O3 C30 1.4266(17) . ?
O3 C34 1.3677(16) . ?
N1 C14 1.392(9) . ?
N1 C14A 1.43(2) . ?
N1 C21 1.4297(17) . ?
N1 C31 1.4366(17) . ?
C1 C2 1.369(6) . ?
C1 C11 1.449(4) . ?
C2 C3 1.450(4) . ?
C3 C4 1.373(4) . ?
C4 C5 1.438(3) . ?
C11 C12 1.402(4) . ?
C11 C16 1.403(3) . ?
C12 C13 1.390(6) . ?
C13 C14 1.406(5) . ?
C14 C15 1.417(5) . ?
C15 C16 1.391(4) . ?
C1A C2A 1.31(2) . ?
C1A C11A 1.501(13) . ?
C2A C3A 1.32(2) . ?
C3A C4A 1.351(9) . ?
C4A C5A 1.464(9) . ?
C11A C12A 1.394(10) . ?
C11A C16A 1.365(9) . ?
C12A C13A 1.392(14) . ?
C13A C14A 1.379(13) . ?
C14A C15A 1.394(13) . ?
C15A C16A 1.376(10) . ?
C21 C22 1.3898(19) . ?
C21 C26 1.3952(19) . ?
C22 C23 1.3876(18) . ?
C23 C24 1.3940(19) . ?
C24 C25 1.394(2) . ?
C25 C26 1.3864(19) . ?
C31 C32 1.3867(18) . ?
C31 C36 1.3961(19) . ?
C32 C33 1.3911(19) . ?
C33 C34 1.3888(19) . ?
C34 C35 1.3971(19) . ?
C35 C36 1.3810(19) . ?

loop_
_geom_angle_atom_site_label_1
_geom_angle_atom_site_label_2
_geom_angle_atom_site_label_3
_geom_angle
_geom_angle_site_symmetry_1
_geom_angle_site_symmetry_3
_geom_angle_publ_flag
C4 S1 C1 90.60(18) . . ?
C1A S1A C4A 92.4(4) . . ?
C24 O2 C20 115.56(11) . . ?
C34 O3 C30 117.64(11) . . ?
C14 N1 C21 119.6(3) . . ?
C14 N1 C31 121.0(2) . . ?
C14A N1 C21 124.2(8) . . ?
C14A N1 C31 115.5(6) . . ?
C21 N1 C31 116.19(10) . . ?
C2 C1 S1 113.5(2) . . ?
C2 C1 C11 126.4(3) . . ?
C11 C1 S1 120.1(2) . . ?
C1 C2 C3 110.7(3) . . ?
C4 C3 C2 113.6(3) . . ?
C3 C4 S1 111.67(17) . . ?
C3 C4 C5 127.7(2) . . ?
C5 C4 S1 120.6(2) . . ?
O1 C5 C4 125.7(2) . . ?
C12 C11 C1 121.8(3) . . ?
C12 C11 C16 117.3(3) . . ?
C16 C11 C1 120.8(3) . . ?
C13 C12 C11 123.8(6) . . ?
C12 C13 C14 117.8(8) . . ?
N1 C14 C13 123.1(4) . . ?
N1 C14 C15 117.1(5) . . ?
C13 C14 C15 119.8(7) . . ?
C16 C15 C14 120.4(5) . . ?
C15 C16 C11 120.9(3) . . ?
C2A C1A S1A 105.0(12) . . ?
C2A C1A C11A 132.0(13) . . ?
C11A C1A S1A 123.0(6) . . ?
C1A C2A C3A 124(2) . . ?
C2A C3A C4A 107.2(13) . . ?
C3A C4A S1A 111.3(5) . . ?
C3A C4A C5A 124.1(6) . . ?
C5A C4A S1A 124.6(6) . . ?
O1A C5A C4A 123.9(6) . . ?
C12A C11A C1A 122.9(8) . . ?
C16A C11A C1A 120.6(8) . . ?
C16A C11A C12A 116.5(10) . . ?
C13A C12A C11A 116.1(15) . . ?
C14A C13A C12A 129(2) . . ?
C13A C14A N1 115.7(12) . . ?
C13A C14A C15A 112(2) . . ?
C15A C14A N1 132.7(15) . . ?
C16A C15A C14A 121.2(15) . . ?
C11A C16A C15A 125.2(10) . . ?
C22 C21 N1 121.80(11) . . ?
C22 C21 C26 118.87(12) . . ?
C26 C21 N1 119.26(12) . . ?
C23 C22 C21 121.05(12) . . ?
C22 C23 C24 119.79(13) . . ?
O2 C24 C23 124.30(13) . . ?
O2 C24 C25 116.17(12) . . ?
C23 C24 C25 119.54(12) . . ?
C26 C25 C24 120.22(12) . . ?
C25 C26 C21 120.53(12) . . ?
C32 C31 N1 120.60(11) . . ?
C32 C31 C36 119.29(12) . . ?
C36 C31 N1 120.10(11) . . ?
C31 C32 C33 120.79(12) . . ?
C34 C33 C32 119.54(12) . . ?
O3 C34 C33 124.70(12) . . ?
O3 C34 C35 115.35(12) . . ?
C33 C34 C35 119.94(12) . . ?
C36 C35 C34 120.06(12) . . ?
C35 C36 C31 120.34(12) . . ?

loop_
_geom_torsion_atom_site_label_1
_geom_torsion_atom_site_label_2
_geom_torsion_atom_site_label_3
_geom_torsion_atom_site_label_4
_geom_torsion
_geom_torsion_site_symmetry_1
_geom_torsion_site_symmetry_2
_geom_torsion_site_symmetry_3
_geom_torsion_site_symmetry_4
_geom_torsion_publ_flag
S1 C1 C2 C3 -0.9(5) . . . . ?
S1 C1 C11 C12 -17.2(6) . . . . ?
S1 C1 C11 C16 163.2(3) . . . . ?
S1 C4 C5 O1 -0.7(3) . . . . ?
S1A C1A C2A C3A -6.7(18) . . . . ?
S1A C1A C11A C12A 163.2(11) . . . . ?
S1A C1A C11A C16A -18.8(15) . . . . ?
S1A C4A C5A O1A -178.2(5) . . . . ?
O2 C24 C25 C26 -179.83(11) . . . . ?
O3 C34 C35 C36 -179.46(11) . . . . ?
N1 C14 C15 C16 -179.9(6) . . . . ?
N1 C14A C15A C16A -180(2) . . . . ?
N1 C21 C22 C23 177.18(11) . . . . ?
N1 C21 C26 C25 -176.61(11) . . . . ?
N1 C31 C32 C33 178.88(11) . . . . ?
N1 C31 C36 C35 -177.49(11) . . . . ?
C1 S1 C4 C3 0.2(2) . . . . ?
C1 S1 C4 C5 -179.2(2) . . . . ?
C1 C2 C3 C4 1.1(5) . . . . ?
C1 C11 C12 C13 -178.9(9) . . . . ?
C1 C11 C16 C15 -179.6(4) . . . . ?
C2 C1 C11 C12 162.2(5) . . . . ?
C2 C1 C11 C16 -17.4(6) . . . . ?
C2 C3 C4 S1 -0.8(3) . . . . ?
C2 C3 C4 C5 178.6(3) . . . . ?
C3 C4 C5 O1 179.9(2) . . . . ?
C4 S1 C1 C2 0.4(4) . . . . ?
C4 S1 C1 C11 179.9(3) . . . . ?
C11 C1 C2 C3 179.6(4) . . . . ?
C11 C12 C13 C14 -2.0(13) . . . . ?
C12 C11 C16 C15 0.8(6) . . . . ?
C12 C13 C14 N1 -178.7(10) . . . . ?
C12 C13 C14 C15 1.8(12) . . . . ?
C13 C14 C15 C16 -0.3(11) . . . . ?
C14 N1 C21 C22 41.6(5) . . . . ?
C14 N1 C21 C26 -141.5(5) . . . . ?
C14 N1 C31 C32 -113.3(6) . . . . ?
C14 N1 C31 C36 65.9(6) . . . . ?
C14 C15 C16 C11 -1.0(8) . . . . ?
C16 C11 C12 C13 0.7(10) . . . . ?
C1A S1A C4A C3A 1.3(6) . . . . ?
C1A S1A C4A C5A -176.7(6) . . . . ?
C1A C2A C3A C4A 7.7(19) . . . . ?
C1A C11A C12A C13A 175(2) . . . . ?
C1A C11A C16A C15A -176.3(12) . . . . ?
C2A C1A C11A C12A -18(2) . . . . ?
C2A C1A C11A C16A 160.1(14) . . . . ?
C2A C3A C4A S1A -4.6(11) . . . . ?
C2A C3A C4A C5A 173.4(9) . . . . ?
C3A C4A C5A O1A 4.0(10) . . . . ?
C4A S1A C1A C2A 2.5(10) . . . . ?
C4A S1A C1A C11A -178.2(9) . . . . ?
C11A C1A C2A C3A 174.2(12) . . . . ?
C11A C12A C13A C14A 3(4) . . . . ?
C12A C11A C16A C15A 1.8(18) . . . . ?
C12A C13A C14A N1 178(3) . . . . ?
C12A C13A C14A C15A 0(4) . . . . ?
C13A C14A C15A C16A -1(3) . . . . ?
C14A N1 C21 C22 37.9(13) . . . . ?
C14A N1 C21 C26 -145.2(13) . . . . ?
C14A N1 C31 C32 -112.0(13) . . . . ?
C14A N1 C31 C36 67.2(13) . . . . ?
C14A C15A C16A C11A 1(2) . . . . ?
C16A C11A C12A C13A -3(2) . . . . ?
C20 O2 C24 C23 7.01(18) . . . . ?
C20 O2 C24 C25 -173.05(12) . . . . ?
C21 N1 C14 C13 27.5(11) . . . . ?
C21 N1 C14 C15 -153.0(6) . . . . ?
C21 N1 C14A C13A 30(3) . . . . ?
C21 N1 C14A C15A -152(2) . . . . ?
C21 N1 C31 C32 46.34(16) . . . . ?
C21 N1 C31 C36 -134.48(12) . . . . ?
C21 C22 C23 C24 -0.73(19) . . . . ?
C22 C21 C26 C25 0.38(19) . . . . ?
C22 C23 C24 O2 -179.53(12) . . . . ?
C22 C23 C24 C25 0.54(19) . . . . ?
C23 C24 C25 C26 0.10(19) . . . . ?
C24 C25 C26 C21 -0.57(19) . . . . ?
C26 C21 C22 C23 0.27(19) . . . . ?
C30 O3 C34 C33 1.95(19) . . . . ?
C30 O3 C34 C35 -178.79(12) . . . . ?
C31 N1 C14 C13 -173.6(7) . . . . ?
C31 N1 C14 C15 6.0(10) . . . . ?
C31 N1 C14A C13A -173.6(16) . . . . ?
C31 N1 C14A C15A 5(3) . . . . ?
C31 N1 C21 C22 -118.36(13) . . . . ?
C31 N1 C21 C26 58.55(16) . . . . ?
C31 C32 C33 C34 -1.31(19) . . . . ?
C32 C31 C36 C35 1.70(19) . . . . ?
C32 C33 C34 O3 -179.23(12) . . . . ?
C32 C33 C34 C35 1.54(19) . . . . ?
C33 C34 C35 C36 -0.16(19) . . . . ?
C34 C35 C36 C31 -1.47(19) . . . . ?
C36 C31 C32 C33 -0.30(19) . . . . ?

_iucr_refine_instructions_details 
;

    dw20a.res created by SHELXL-2014/7

TITL dw20a in P21/n #14
REM reset to P21/n #14
CELL 1.54184 9.89163 19.58165 10.94012 90 107.5934 90
ZERR 4 0.00018 0.00032 0.00019 0 0.0019 0
LATT 1
SYMM 0.5-X,0.5+Y,0.5-Z
SFAC C H N O S
UNIT 100 84 4 12 4
SADI C11 C12 C16 C11 C15 C16 C15 C14 C13 C14 C12 C13
SADI C11A C12A C16A C11A C15A C16A C15A C14A C12A C13A C13A C14A
SADI S1 C4 S1 C1 S1A C1A S1A C4A
RIGU 0.001 0.001 S1 C2 C15 C14 C13 C1 C11 C16 O1 C12 C4 C3 C5
RIGU 0.001 0.001 S1A C2A C1A C4A C3A O1A C5A C11A C12A C15A C16A C14A C13A
ISOR 0.005 0.002 O1A O1
 
L.S. 6
PLAN  20
BOND
CONF
fmap 2
acta 133
OMIT 0 135
OMIT 0 6 3
OMIT -2 4 4
OMIT -2 4 3
OMIT 1 7 1
OMIT -1 4 2
OMIT 3 6 2
OMIT 1 0 5
OMIT 1 1 2
OMIT 0 9 2
OMIT -4 0 4
OMIT 1 8 2
OMIT -3 1 4
OMIT -8 15 7
OMIT 1 6 0
OMIT -1 1 2
OMIT -2 7 4
OMIT 4 0 0
OMIT -5 1 2
OMIT -3 0 3
OMIT -2 9 2
OMIT -5 6 1
OMIT -1 2 1
OMIT 2 5 4
OMIT 1 0 3
OMIT -3 18 8
OMIT 5 6 0
REM <olex2.extras>
REM <HklSrc "%.\\dw20a.hkl">
REM </olex2.extras>
 
WGHT    0.058000    0.349000
FVAR       4.71077
PART 1
S1    5    0.218902    0.526754   -0.135811    10.70000    0.02508    0.02173 =
         0.02342    0.00067    0.00132   -0.00224
PART 0
PART 2
S1A   5    0.197953    0.464582    0.050931    10.30000    0.03282    0.02985 =
         0.03122    0.00313    0.01233   -0.00008
PART 0
PART 1
O1    4   -0.012945    0.462168   -0.360166    10.70000    0.03557    0.04377 =
         0.03847   -0.01000    0.00090    0.00425
PART 0
PART 2
O1A   4   -0.106353    0.380957   -0.228893    10.30000    0.04297    0.04323 =
         0.04816   -0.00279    0.00773   -0.00087
PART 0
O2    4    0.934210    0.919062    0.095969    11.00000    0.03764    0.02321 =
         0.04859    0.00305    0.02048   -0.00490
O3    4    0.882729    0.687677    0.837286    11.00000    0.04493    0.03121 =
         0.02737   -0.00029    0.01320    0.00183
N1    3    0.744496    0.690555    0.303021    11.00000    0.03136    0.02271 =
         0.02766   -0.00004    0.01040   -0.00409
PART 1
C1    1    0.291774    0.519439    0.030351    10.70000    0.02305    0.02044 =
         0.02486   -0.00094    0.00473    0.00377
C2    1    0.229314    0.469689    0.082836    10.70000    0.03240    0.03204 =
         0.03505   -0.00136    0.00622   -0.00493
AFIX  43
H2    2    0.255978    0.458624    0.169533    10.70000   -1.20000
AFIX   0
C3    1    0.115898    0.436626   -0.015306    10.70000    0.02144    0.02144 =
         0.03022   -0.00314    0.00494   -0.00335
AFIX  43
H3    2    0.060047    0.402020    0.002181    10.70000   -1.20000
AFIX   0
C4    1    0.098843    0.461288   -0.136500    10.70000    0.02218    0.02007 =
         0.03072   -0.00150    0.00709   -0.00177
C5    1   -0.001080    0.438926   -0.254652    10.70000    0.02477    0.02772 =
         0.03982   -0.01026    0.00181    0.00193
AFIX  43
H5    2   -0.061949    0.403543   -0.249756    10.70000   -1.20000
AFIX   0
C11   1    0.407930    0.563374    0.098811    10.70000    0.02193    0.01818 =
         0.02300    0.00127    0.00745    0.00298
C12   1    0.489740    0.599151    0.035487    10.70000    0.02502    0.01925 =
         0.02458   -0.00065    0.00784    0.00108
AFIX  43
H12   2    0.466599    0.594716   -0.053091    10.70000   -1.20000
AFIX   0
C13   1    0.603463    0.640877    0.097475    10.70000    0.02456    0.01686 =
         0.02627    0.00133    0.00959    0.00072
AFIX  43
H13   2    0.656900    0.662658    0.052201    10.70000   -1.20000
AFIX   0
C14   1    0.635100    0.649091    0.230851    10.70000    0.02199    0.01668 =
         0.02782    0.00111    0.01035    0.00055
C15   1    0.554243    0.613737    0.297789    10.70000    0.02249    0.01924 =
         0.02481   -0.00065    0.00715   -0.00158
AFIX  43
H15   2    0.575477    0.618974    0.386076    10.70000   -1.20000
AFIX   0
C16   1    0.443359    0.571270    0.232208    10.70000    0.02428    0.02175 =
         0.02104    0.00125    0.00803   -0.00179
AFIX  43
H16   2    0.392028    0.547800    0.277379    10.70000   -1.20000
AFIX   0
PART 0
PART 2
C1A   1    0.283472    0.524432   -0.009030    10.30000    0.02975    0.02316 =
         0.03584    0.00277    0.01454    0.00340
C2A   1    0.217159    0.525699   -0.132167    10.30000    0.02508    0.02264 =
         0.03422    0.00064    0.01465    0.01304
AFIX  43
H2A   2    0.242362    0.559186   -0.181511    10.30000   -1.20000
AFIX   0
C3A   1    0.116831    0.482250   -0.190066    10.30000    0.03964    0.03859 =
         0.04058    0.00021    0.01105   -0.00024
AFIX  43
H3A   2    0.074617    0.478046   -0.278062    10.30000   -1.20000
AFIX   0
C4A   1    0.086524    0.444866   -0.097899    10.30000    0.03337    0.03138 =
         0.03786   -0.00061    0.01071    0.00364
C5A   1   -0.030007    0.395661   -0.122437    10.30000    0.03880    0.03899 =
         0.04681    0.00025    0.00955   -0.00250
AFIX  43
H5A   2   -0.046652    0.374361   -0.052374    10.30000   -1.20000
AFIX   0
C11A  1    0.406833    0.564682    0.072923    10.30000    0.03121    0.02242 =
         0.03404    0.00469    0.01467    0.00273
C12A  1    0.499433    0.600708    0.022660    10.30000    0.03031    0.02247 =
         0.03683    0.00592    0.01626    0.00233
AFIX  43
H12A  2    0.493398    0.598459   -0.063743    10.30000   -1.20000
AFIX   0
C13A  1    0.601414    0.640227    0.109262    10.30000    0.03139    0.02486 =
         0.03841    0.00437    0.01744   -0.00024
AFIX  43
H13A  2    0.659739    0.665685    0.073986    10.30000   -1.20000
AFIX   0
C14A  1    0.628362    0.647037    0.239960    10.30000    0.02803    0.02156 =
         0.03720    0.00424    0.01531    0.00266
C15A  1    0.535864    0.607613    0.284710    10.30000    0.03224    0.02819 =
         0.03618    0.00297    0.01632   -0.00268
AFIX  43
H15A  2    0.545348    0.607262    0.371914    10.30000   -1.20000
AFIX   0
C16A  1    0.430828    0.569224    0.202227    10.30000    0.02990    0.02280 =
         0.03555    0.00448    0.01517   -0.00061
AFIX  43
H16A  2    0.371478    0.544405    0.237352    10.30000   -1.20000
AFIX   0
PART 0
C20   1    0.832201    0.965911    0.020914    11.00000    0.04817    0.02497 =
         0.04866    0.00484    0.02349   -0.00265
AFIX 137
H20A  2    0.772517    0.942946   -0.053401    11.00000   -1.50000
H20B  2    0.880152    1.003086   -0.005535    11.00000   -1.50000
H20C  2    0.775255    0.983241    0.071146    11.00000   -1.50000
AFIX   0
C21   1    0.788684    0.748024    0.244058    11.00000    0.02892    0.02081 =
         0.02713   -0.00261    0.01255   -0.00259
C22   1    0.691603    0.790410    0.159375    11.00000    0.02525    0.02297 =
         0.03440   -0.00180    0.01302   -0.00113
AFIX  43
H22   2    0.595383    0.780237    0.137263    11.00000   -1.20000
AFIX   0
C23   1    0.735965    0.847667    0.107297    11.00000    0.02926    0.02198 =
         0.03358    0.00068    0.01271    0.00205
AFIX  43
H23   2    0.669893    0.875283    0.049996    11.00000   -1.20000
AFIX   0
C24   1    0.879889    0.863661    0.141142    11.00000    0.03357    0.02066 =
         0.03440   -0.00479    0.01791   -0.00401
C25   1    0.977957    0.821524    0.226307    11.00000    0.02534    0.02805 =
         0.03458   -0.00494    0.01199   -0.00483
AFIX  43
H25   2    1.074086    0.831999    0.249318    11.00000   -1.20000
AFIX   0
C26   1    0.932654    0.764055    0.276812    11.00000    0.02816    0.02571 =
         0.02990   -0.00176    0.00930    0.00078
AFIX  43
H26   2    0.998768    0.735964    0.332978    11.00000   -1.20000
AFIX   0
C30   1    0.859263    0.745956    0.906467    11.00000    0.04094    0.03235 =
         0.03068   -0.00550    0.01497   -0.00578
AFIX 137
H30A  2    0.760980    0.758610    0.876147    11.00000   -1.50000
H30B  2    0.916482    0.783256    0.893628    11.00000   -1.50000
H30C  2    0.884535    0.735220    0.996177    11.00000   -1.50000
AFIX   0
C31   1    0.781903    0.691853    0.440517    11.00000    0.02565    0.02436 =
         0.02794    0.00020    0.01077   -0.00287
C32   1    0.760378    0.750212    0.503991    11.00000    0.02843    0.02234 =
         0.03376    0.00318    0.01200    0.00150
AFIX  43
H32   2    0.722902    0.789076    0.457088    11.00000   -1.20000
AFIX   0
C33   1    0.794169    0.751320    0.636986    11.00000    0.02990    0.02295 =
         0.03367   -0.00360    0.01503   -0.00049
AFIX  43
H33   2    0.781199    0.790961    0.678905    11.00000   -1.20000
AFIX   0
C34   1    0.847406    0.692821    0.706731    11.00000    0.02560    0.02773 =
         0.02891   -0.00060    0.01127   -0.00303
C35   1    0.869854    0.633930    0.643422    11.00000    0.02668    0.02287 =
         0.03241    0.00269    0.00920    0.00000
AFIX  43
H35   2    0.905723    0.594780    0.690107    11.00000   -1.20000
AFIX   0
C36   1    0.838825    0.633802    0.511579    11.00000    0.02687    0.02187 =
         0.03276   -0.00238    0.01167   -0.00073
AFIX  43
H36   2    0.855934    0.594846    0.469917    11.00000   -1.20000
AFIX   0
HKLF 4
 
REM  dw20a in P21/n #14
REM R1 =  0.0325 for    3241 Fo > 4sig(Fo)  and  0.0363 for all    3611 data
REM    390 parameters refined using    240 restraints
 
END  
     
WGHT      0.0515      0.3031 

REM Highest difference peak  0.249,  deepest hole -0.332,  1-sigma level  0.037
Q1    1   0.0729  0.3975  0.0832  11.00000  0.05    0.25
Q2    1  -0.0126  0.4406 -0.3241  11.00000  0.05    0.18
Q3    1   0.0350  0.4513 -0.2000  11.00000  0.05    0.18
Q4    1   0.8105  0.8445  0.0996  11.00000  0.05    0.16
Q5    1   0.9254  0.8329  0.1565  11.00000  0.05    0.16
Q6    1   0.8749  0.9260  0.0394  11.00000  0.05    0.15
Q7    1  -0.0911  0.3915 -0.3047  11.00000  0.05    0.15
Q8    1   0.0144  0.4808 -0.3788  11.00000  0.05    0.14
Q9    1   0.3446  0.5363  0.0566  11.00000  0.05    0.14
Q10   1   0.7613  0.6564  0.4683  11.00000  0.05    0.14
Q11   1   0.8531  0.7477  0.2417  11.00000  0.05    0.14
Q12   1   0.7558  0.6903  0.3629  11.00000  0.05    0.13
Q13   1   0.6586  0.6879  0.2636  11.00000  0.05    0.13
Q14   1   0.8209  0.6270  0.5745  11.00000  0.05    0.13
Q15   1   0.7448  0.7592  0.1776  11.00000  0.05    0.13
Q16   1   0.7764  0.7167  0.6676  11.00000  0.05    0.12
Q17   1   0.7983  0.7486  0.5741  11.00000  0.05    0.12
Q18   1   0.8480  0.6677  0.4789  11.00000  0.05    0.12
Q19   1   0.2737  0.5251 -0.1586  11.00000  0.05    0.12
Q20   1   0.7368  0.7749  0.2181  11.00000  0.05    0.12

  REM The information below was added by Olex2.
  REM
  REM R1 = 0.0325 for 3241 Fo > 4sig(Fo) and 0.0363 for all 12010 data
  REM n/a parameters refined using n/a restraints
  REM Highest difference peak 0.25, deepest hole -0.33
  REM Mean Shift 0, Max Shift 0.000.

  REM +++ Tabular Listing of Refinement Information +++
  REM R1_all = 0.0363
  REM R1_gt = 0.0325
  REM wR_ref = 0.0919
  REM GOOF = 1.007
  REM Shift_max = 0.000
  REM Shift_mean = 0
  REM Reflections_all = 12010
  REM Reflections_gt = 3241
  REM Parameters = n/a
  REM Hole = -0.33
  REM Peak = 0.25
  REM Flack = n/a

  
;
_olex2_date_sample_data_collection 2017-12-20
_olex2_submission_special_instructions 'No special instructions were received'
_oxdiff_exptl_absorpt_empirical_details 
;
Empirical correction (ABSPACK) includes:
- Absorption correction using spherical harmonics
- Frame scaling
;
_oxdiff_exptl_absorpt_empirical_full_max 1.122
_oxdiff_exptl_absorpt_empirical_full_min 0.884
